# Supplementary material for: Childbearing intentions, fertility awareness knowledge and contraceptive use among female university students in Cameroon
Source: PLoS One. 2022 Oct 17;17(10):e0276270. doi: 10.1371/journal.pone.0276270 (PMC9576058; doi:10.1371/journal.pone.0276270)
Supplement: S1 Dataset — (XLS) [file pone.0276270.s001.xls]

## Sheet: Sheet1
id	age	mstatus	studylevel	mobilephone	monthallow	finhardship	religion	hiv_aware	agefirstsex	sexpartners	knowpartnerstat	contracep_use	pills	inject	iud	mcondom	fcondom	diaphram	safeperiod	lactamenor	withdrawal	othercontra_b	accessed_socialmedia	mediahealth_info	socialmedia_type	othernetwork	want_child	number_child	child_timing	knowfertile_period	trackfertility	othertracking	smartphone	agegroup	trackingfertile	term1_hiv	term2_sex	term3_media
1	22	1	1	1	1	1	Catholics	0	20	1	1	1	0	0	0	0	0	0	0	1	1		1	1	1		0	1	during studies	0	1	0	1	<25 yrs	Calendar	0	0	0
2	23	1	1	1	1	1	Catholics	0	16	1	1	1	1	0	0	0	0	0	0	0	0		1	1	1		0	1		0	1	0	0	<25 yrs	Calendar	0	0	0
3	25	1	1	1	1	0	Non-Catholics	1	18	1	1	1	1	0	0	1	0	0	0	0	1		1	0			1	1	after studies	1	1	0	0	>=25 yrs	Calendar	1	1
4	18	1	1	1	1	0	Catholics	0	16	1	1	1	1	0	0	0	0	0	0	0	0		1	0			1	1	after studies	1	1		1	<25 yrs	Calendar	0	1
5	29	2	2	1	2	0	Catholics	0	19	2	1	1	1	0	0	0	0	0	0	0	1		0				1	1	after studies	1	1	0	0	>=25 yrs	Calendar	0	2
6	23	1	1	1	1	1	Catholics	0	20	2	0	0	0	0	0	0	0	0	0	0	0		1	1	1		1	1	after studies	0	1	0	1	<25 yrs	Calendar	0	0	0
7	19	1	1	1	1	1	Catholics	1	17	1	1	0	0	0	0	0	0	0	0	0	0		1	0			1	1	after studies	1	1	0	1	<25 yrs	Calendar	1	1
8	31	1	2	1	1	1	Non-Catholics	0	25	1	1	0	0	0	0	0	0	0	0	0	0		0				1	1	after studies	1	1	0	1	>=25 yrs	Calendar	0	1
9	22	1	1	1	1	1	Catholics	0	17	2	1	1	0	0	0	1	0	0	1	0	0		1	0			1	1	after studies	1	1	0	1	<25 yrs	Calendar	0	2
10	21	1	1	1	1	0	Catholics	1	17	1	1	1	0	0	0	1	0	0	0	0	0		1	0			1	1	after studies	1	1	0	1	<25 yrs	Calendar	1	1
11	19	1	1	1	1	1	Catholics	1	16	1	0	0	0	0	0	0	0	0	0	0	0		0				1	1	after studies	1	1	0	1	<25 yrs	Calendar	1	1
12	22	1	1	1	2	1	Catholics	0	17	1	1	1	1	0	0	1	0	0	1	0	0		0				1	1	after studies	0	1	0	1	<25 yrs	Calendar	0	0
13	22	1	1	1	1	1	Non-Catholics	0	16	1	0	1	1	0	0	1	1	0	0	0	1		1	0			1	1	during studies	0	2	0	0	<25 yrs	Non-calendar	0	0
14	30	1	1	1	1	1	Non-Catholics	1	20	1	1	0	0	0	0	0	0	0	0	0	0		1	0			1	1	during studies	1	1	0	1	>=25 yrs	Calendar	1	1
15	18	1	1	1	1	1	Catholics	0	12	1	1	1	1	0	0	0	0	0	0	0	0		1	1	2		1	1	after studies	0	1	0	1	<25 yrs	Calendar	0	0	0
16	26	1	2	1	2	1	Catholics	0	12	1	1	1	0	0	0	0	0	0	0	0	0	implantation	0				1	1	after studies	0	1	0	1	>=25 yrs	Calendar	0	0
17	21	1	2	1	1	1	Catholics	0	19	1	1	0	0	0	0	0	0	0	0	0	0		1	0			1	1	after studies	1	2	0	0	<25 yrs	Non-calendar	0	1
18	24	1	2	1	2	1	Non-Catholics	1	16	1	1	1	1	0	0	1	0	0	1	0	0		1	0			1	1	after studies	0	1	0	0	<25 yrs	Calendar	0	0
19	32	1	2	1	1	1	Non-Catholics	0	21	1	1	0	0	0	0	0	0	0	0	0	0		1	0			1	1	after studies	1	1	0	0	>=25 yrs	Calendar	0	1
20	23	1	1	1	1	1	Catholics	0	19	1	1	0	0	0	0	0	0	0	0	0	0		0				1	1	after studies	1	1	0	1	<25 yrs	Calendar	0	1
21	21	1	1	1	1	1	Non-Catholics	1	18	1	0	1	1	0	0	0	0	0	0	0	1		1	0			1	1	after studies	0	1	0	1	<25 yrs	Calendar	0	0
22	22	2	1	1	2	1	Catholics	1	19	1	1	0	0	0	0	0	0	0	0	0	0		0			snapchat	1	1	after studies	0	2	0	1	<25 yrs	Non-calendar	0	0
23	17	1	1	1	1	1	Non-Catholics	0	14	1	1	1	1	0	0	0	0	0	0	0	1		0				1	1	after studies	0	2	0	1	<25 yrs	Non-calendar	0	0
24	24	2	1	1	1	0	Catholics	0	22	1	1	0	0	0	0	0	0	0	0	0	0		1	0			1	1	during studies	0	2	0	1	<25 yrs	Non-calendar	0	0
25	23	1	1	1	1	1	Non-Catholics	0	18	1	0	1	0	0	0	1	0	0	1	0	1		1	0			1	1	after studies	1	1	0	1	<25 yrs	Calendar	0	1
26	20	1	1	1	1	1	Non-Catholics	1	18	1	0	1	0	0	0	0	0	0	0	0	1		1	0			1	1	after studies	1	1	0	1	<25 yrs	Calendar	1	1
27	19	1	1	1	2	1	Catholics	1	16	1	0	1	1	0	0	1	0	0	0	0	0		0			instagrame	1	1	after studies	1	2	0	0	<25 yrs	Non-calendar	1	1
28	29	1	1	1	2	1	Catholics	0	20	1	1	1	1	0	0	1	0	0	0	0	1		1	1	2		1	1	after studies	1	2	0	1	>=25 yrs	Non-calendar	0	1	2
29	21	1	1	1	2	0	Non-Catholics	0	15	1	0	0	0	0	0	0	0	0	0	0	0		1	1	2		1	1	after studies	0	1	0	0	<25 yrs	Calendar	0	0	0
30	26	1	1	1	2	0	Catholics	1	16	1	1	0	0	0	0	0	0	0	0	0	0		1	0			1	1	after studies	0	1	0	1	>=25 yrs	Calendar	0	0
31	23	1	1	1	2	1	Non-Catholics	0	17	1	0	0	0	0	0	0	0	0	0	0	0		1	0			1	1	during studies	0	1	0	1	<25 yrs	Calendar	0	0
32	21	1	1	1	1	1	Non-Catholics	0	19	1	0	1	1	0	0	1	0	0	1	0	1		1	1	1		1	1	after studies	0	2	0	0	<25 yrs	Non-calendar	0	0	0
33	20	1	1	1	1	1	Catholics	1	17	1	1	1	0	0	0	1	0	0	0	0	1		1	0			1	1	after studies	1	1	0	1	<25 yrs	Calendar	1	1
34	24	1	1	1	1	1	Non-Catholics	0	18	1	0	1	1	0	0	0	0	0	0	0	1	nescafe and wine	0				1	1	after studies	0	2	0	1	<25 yrs	Non-calendar	0	0
35	18	1	1	1	1	1	Non-Catholics	0	14	1	1	1	1	0	0	1	0	0	0	0	0	salt water	1	0			1	1	after studies	1	1	0	1	<25 yrs	Calendar	0	1
36	34	2	1	1	2	1	Non-Catholics	1	18	2	1	1	1	0	0	1	0	0	1	0	1		1	1	1		1	1	during studies	1	1	0	0	>=25 yrs	Calendar	1	2	1
37	24	1	1	1	2	1	Catholics	0	18	1	1	1	0	0	0	1	0	0	0	0	0		1	0			1	1	after studies	0	1	0	1	<25 yrs	Calendar	0	0
38	33	2	2	1	1	0	Catholics	1	18	1	0	1	0	0	0	0	1	0	0	0	0		0				1	1	after studies	1	1	0	0	>=25 yrs	Calendar	1	1
39	23	1	2	1	1	1	Non-Catholics	0	19	1	1	0	0	0	0	0	0	0	0	0	0		1	0			1	1	after studies	1	1	0	1	<25 yrs	Calendar	0	1
40	21	1	1	1	2	0	Catholics	0	16	1	1	1	1	0	0	1	0	0	1	0	1		0				1	1	after studies	1	1	0	0	<25 yrs	Calendar	0	1
41	25	1	1	1	2	0	Catholics	1	19	2	1	0	0	0	0	0	0	0	0	0	0		1	0			1	1	after studies	1	1	0	1	>=25 yrs	Calendar	1	2
42	29	2	2	1	1	1	Non-Catholics	1	22	1	1	1	0	0	0	1	0	0	0	0	1		1	1	2		1	1	after studies	0	1	0	1	>=25 yrs	Calendar	0	0	0
43	19	1	1	1	2	1	Catholics	1	15	1	1	1	1	0	0	1	0	0	1	0	0		1	0			1	1	during studies	0	1	0	1	<25 yrs	Calendar	0	0
44	21	1	1	1	1	1	Non-Catholics	1	18	1	0	1	0	0	0	1	0	0	0	0	1		1	0			1	1	during studies	1	1	0	0	<25 yrs	Calendar	1	1
45	23	1	1	1	2	1	Catholics	1	19	1	1	1	1	0	0	1	0	0	1	0	0		1	1	1		1	1	after studies	0	1	0	1	<25 yrs	Calendar	0	0	0
46	22	1	1	1	1	1	Non-Catholics	1	18	2	1	0	0	0	0	0	0	0	0	0	0		1	0			1	1	after studies	0	1	0	1	<25 yrs	Calendar	0	0
47	22	1	1	1	2	0	Non-Catholics	0	18	1	0	1	0	0	0	1	0	0	0	0	0		1	1	1		1	1	after studies	0	1	0	1	<25 yrs	Calendar	0	0	0
48	28	1	2	1	1	1	Catholics	1	20	1	0	1	1	0	0	1	0	0	1	0	1		1	0			1	1	after studies	1	1	0	1	>=25 yrs	Calendar	1	1
49	23	1	1	1	1	1	Catholics	1	16	2	1	0	0	0	0	0	0	0	0	0	0		1	0			1	1	after studies	0	2	0	1	<25 yrs	Non-calendar	0	0
50	28	1	2	1	1	1	Catholics	0	20	1	1	0	0	0	0	0	0	0	0	0	0		1	0			1	1	after studies	1	1	0	1	>=25 yrs	Calendar	0	1
51	26	1	1	1	1	1	Catholics	1	20	1	0	1	0	0	0	1	0	0	0	0	0		0				1	1	after studies	0	1	0	0	>=25 yrs	Calendar	0	0
52	22	1	2	1	2	0	Catholics	0	20	1	1	0	0	0	0	0	0	0	0	0	0		1	1	2		1	1	after studies	1	1	0	1	<25 yrs	Calendar	0	1	2
53	23	1	1	1	2	0	Catholics	1	16	2	0	1	0	0	0	1	0	0	0	0	1		1	0			1	1	after studies	0	2	0	1	<25 yrs	Non-calendar	0	0
54	19	1	1	1	1	1	Non-Catholics	0	17	1	0	0	0	0	0	0	0	0	0	0	0		1	0			1	1	after studies	0	1	0	1	<25 yrs	Calendar	0	0
55	21	1	1	1	1	1	Non-Catholics	0	19	1	0	1	1	0	0	1	0	0	1	0	0		0				1	1	after studies	1	1	0	1	<25 yrs	Calendar	0	1
56	25	1	1	1	2	1	Catholics	0	18	2	1	0	0	0	0	0	0	0	0	0	0		1	0			1	1	after studies	0	1	0	1	>=25 yrs	Calendar	0	0
57	23	1	1	1	1	1	Catholics	0	16	2	1	1	0	0	0	1	0	0	0	0	0		1	1	2		1	1	after studies	1	1	0	0	<25 yrs	Calendar	0	2	2
58	24	1	2	1	2	1	Non-Catholics	0	18	1	0	1	1	0	0	0	0	0	0	0	1		1	0			1	1	after studies	0	1	0	1	<25 yrs	Calendar	0	0
59	23	1	1	1	1	0	Non-Catholics	1	15	1	0	0	0	0	0	0	0	0	0	0	0		1	1	2		1	1	after studies	0	2	0	1	<25 yrs	Non-calendar	0	0	0
60	21	1	1	1	1	1	Catholics	1	19	1	1	1	1	0	0	1	0	0	0	0	0		1	0			1	1	after studies	0	2	0	1	<25 yrs	Non-calendar	0	0
61	19	1	1	1	1	1	Non-Catholics	1	18	1	0	1	1	0	0	1	0	0	0	0	1		1	0			1	1	after studies	1	1	0	1	<25 yrs	Calendar	1	1
62	26	1	2	1	1	1	Non-Catholics	1	17	2	1	1	1	0	0	1	0	0	0	0	1		1	0			1	1	after studies	1	1	0	0	>=25 yrs	Calendar	1	2
63	27	2	2	1	2	1	Catholics	1	19	1	1	0	0	0	0	0	0	0	0	0	0		1	0			1	1	after studies	0	2	0	1	>=25 yrs	Non-calendar	0	0
64	24	1	1	1	2	1	Non-Catholics	0	16	1	0	1	1	0	0	0	0	0	0	0	1		1	0			1	1	after studies	0	1	0	1	<25 yrs	Calendar	0	0
65	20	1	1	1	1	1	Non-Catholics	1	17	1	0	1	1	0	0	1	0	0	0	0	1		1	1	2		1	1	during studies	0	1	0	0	<25 yrs	Calendar	0	0	0
66	23	1	1	1	1	0	Catholics	1	21	1	0	1	0	0	0	0	1	0	0	0	0		0				1	1	after studies	1	1	0	1	<25 yrs	Calendar	1	1
67	18	1	1	1	1	1	Catholics	1	16	1	1	1	0	1	0	0	0	0	0	0	0		1	0		instagram, imo, twitter	1	1	after studies	1	1	0	1	<25 yrs	Calendar	1	1
68	22	1	1	1	2	0	Catholics	0	16	1	1	0	0	0	0	0	0	0	0	0	0		0				1	1	after studies	0	1	0	1	<25 yrs	Calendar	0	0
69	26	2	2	1	1	1	Non-Catholics	1	24	1	1	1	0	0	0	1	0	0	0	0	1		1	0			1	1	after studies	1	1	0	1	>=25 yrs	Calendar	1	1
70	24	1	1	1	1	1	Catholics	1	14	2	1	1	1	1	0	1	0	0	0	0	0	drink nescafe without sugar	1	0			1	1	during studies	1	1	0	1	<25 yrs	Calendar	1	2
71	23	1	1	1	1	1	Non-Catholics	1	16	1	1	0	0	0	0	0	0	0	0	0	0		0				1	1	after studies	0	2	0	0	<25 yrs	Non-calendar	0	0
72	20	1	1	1	2	1	Catholics	1	19	1	0	1	0	0	0	1	0	0	0	0	1		0			sms	1	1	after studies	0	2	0	0	<25 yrs	Non-calendar	0	0
73	34	2	2	1	2	1	Non-Catholics	1	22	1	1	1	1	0	0	1	0	0	0	0	1		1	1	1		1	1	during studies	0	2	0	0	>=25 yrs	Non-calendar	0	0	0
74	24	1	2	1	1	1	Catholics	0	19	1	1	1	0	0	0	1	0	0	0	0	0		1	0			1	1	after studies	0	1	0	1	<25 yrs	Calendar	0	0
75	23	1	1	1	1	1	Non-Catholics	0	16	1	0	0	0	0	0	0	0	0	0	0	0		1	0			1	1	during studies	0	1	0	1	<25 yrs	Calendar	0	0
76	27	1	2	1	2	1	Non-Catholics	1	18	1	1	1	0	0	0	1	0	0	0	0	1		1	0			1	1	during studies	0	1	0	1	>=25 yrs	Calendar	0	0
77	30	2	2	1	2	1	Non-Catholics	0	19	2	1	1	0	0	0	1	0	0	0	0	1		1	0			1	1	after studies	0	2	0	1	>=25 yrs	Non-calendar	0	0
78	27	1	1	1	1	1	Non-Catholics	0	22	1	1	1	1	0	0	1	0	0	1	0	1		1	0			1	1	after studies	1	1	0	1	>=25 yrs	Calendar	0	1
79	23	1	1	1	1	1	Non-Catholics	1	18	2	0	0	0	0	0	0	0	0	0	0	0		0				1	1	during studies	0	2	0	1	<25 yrs	Non-calendar	0	0
80	25	1	1	1	1	1	Catholics	0	18	1	1	1	0	0	0	1	0	0	0	0	0		1	0			1	1	after studies	0	2	0	1	>=25 yrs	Non-calendar	0	0
81	19	1	1	1	1	1	Non-Catholics	1	17	1	1	0	0	0	0	0	0	0	0	0	0		1	1	2		1	1	after studies	0	1	0	1	<25 yrs	Calendar	0	0	0
82	29	1	2	1	2	1	Non-Catholics	0	18	1	1	1	0	0	0	1	0	0	1	0	1		1	1	1		1	1	during studies	0	1	0	1	>=25 yrs	Calendar	0	0	0
83	21	1	1	1	1	1	Catholics	1	17	1	1	1	1	0	0	0	0	0	0	0	1		1	0			1	1	after studies	1	1	0	1	<25 yrs	Calendar	1	1
84	31	1	2	1	1	1	Non-Catholics	0	26	1	1	0	0	0	0	0	0	0	0	0	0		1	1	2		1	1	during studies	0	2	0	0	>=25 yrs	Non-calendar	0	0	0
85	23	2	1	1	1	1	Non-Catholics	1	23	1	1	0	0	0	0	0	0	0	0	0	0		1	0			1	1	during studies	0	2	0	1	<25 yrs	Non-calendar	0	0
86	22	1	1	1	1	1	Catholics	1	21	1	0	1	0	0	0	1	0	0	0	0	1		1	1	1		1	1	after studies	1	1	0	1	<25 yrs	Calendar	1	1	1
87	24	1	1	1	1	1	Catholics	0	16	1	0	1	0	0	0	0	0	0	0	0	1		0				1	1	after studies	1	1	0	1	<25 yrs	Calendar	0	1
88	27	1	1	1	1	1	Catholics	1	22	1	1	1	1	0	0	0	0	0	1	0	0		1	0			1	1	after studies	1	1	0	1	>=25 yrs	Calendar	1	1
89	25	1	1	1	2	1	Non-Catholics	0	17	2	1	0	0	0	0	0	0	0	0	0	0		1	0			1	1	after studies	1	1	0	1	>=25 yrs	Calendar	0	2
90	20	1	1	1	1	1	Catholics	0	18	1	0	1	1	0	0	1	0	0	1	0	1		1	0			1	1	after studies	0	1	0	1	<25 yrs	Calendar	0	0
91	22	1	1	1	1	0	Non-Catholics	0	17	1	0	1	1	0	0	1	0	0	0	0	0		0				1	1	during studies	1	1	0	1	<25 yrs	Calendar	0	1
92	18	1	1	1	1	1	Catholics	0	16	1	1	1	1	1	0	0	0	0	1	0	0		0				1	1	after studies	1	1	0	1	<25 yrs	Calendar	0	1
93	21	1	1	1	1	1	Catholics	0	15	1	0	1	0	0	0	0	0	0	1	0	0		0			Youtube	1	1	after studies	0	1	0	1	<25 yrs	Calendar	0	0
94	31	1	2	1	2	0	Non-Catholics	1	18	1	1	0	0	0	0	0	0	0	0	0	0		1	0			1	1	during studies	0	1	0	1	>=25 yrs	Calendar	0	0
95	27	2	2	1	2	1	Non-Catholics	1	20	1	1	1	1	0	0	1	0	0	1	1	1		1	0			1	1	after studies	0	2	0	1	>=25 yrs	Non-calendar	0	0
96	23	1	1	1	1	1	Non-Catholics	1	18	1	0	1	0	0	0	0	0	0	0	0	1		1	0			1	1	during studies	1	2	0	1	<25 yrs	Non-calendar	1	1
97	19	1	1	1	1	1	Catholics	1	17	1	0	1	1	0	0	0	0	0	0	0	1		1	0			1	1	after studies	0	2	0	0	<25 yrs	Non-calendar	0	0
98	21	1	1	1	1	1	Non-Catholics	1	18	1	1	1	1	0	0	1	0	0	0	0	1		1	0			1	2	after studies	1	1	0	0	<25 yrs	Calendar	1	1
99	25	1	1	1	1	1	Non-Catholics	0	18	2	0	1	1	0	0	0	0	0	0	0	0		1	1	2		1	2	after studies	1	1	0	1	>=25 yrs	Calendar	0	2	2
100	21	1	1	1	1	1	Non-Catholics	1	18	1	0	0	0	0	0	0	0	0	0	0	0		1	0			1	2	after studies	1	1	0	1	<25 yrs	Calendar	1	1
101	21	1	1	1	1	1	Non-Catholics	0	19	1	1	0	0	0	0	0	0	0	0	0	0		1	0			1	2	after studies	1	1	0	1	<25 yrs	Calendar	0	1
102	26	1	1	1	1	0	Non-Catholics	0	16	1	1	0	0	0	0	0	0	0	0	0	0		0				1	2	after studies	1	1	0	1	>=25 yrs	Calendar	0	1
103	24	2	1	1	1	1	Non-Catholics	1	19	2	1	1	1	0	0	1	0	0	0	0	0		1	0		messages	1	2	after studies	0	1	0	1	<25 yrs	Calendar	0	0
104	26	1	1	1	2	0	Non-Catholics	1	17	2	1	1	0	0	0	1	0	0	0	0	0		0				1	2	after studies	0	2	0	0	>=25 yrs	Non-calendar	0	0
105	22	1	1	1	1	1	Catholics	0	18	1	0	1	1	0	0	1	0	0	0	0	1	salt and water	1	0			1	2	after studies	1	2	0	1	<25 yrs	Non-calendar	0	1
106	25	1	1	1	1	1	Non-Catholics	1	17	1	1	1	1	0	0	1	0	0	0	0	1		1	0			1	2	during studies	1	2	0	1	>=25 yrs	Non-calendar	1	1
107	25	1	1	1	2	1	Catholics	1	18	1	1	1	0	0	0	1	0	0	0	0	0		1	1	2		1	2	after studies	0	1	0	1	>=25 yrs	Calendar	0	0	0
108	21	1	1	1	1	0	Catholics	1	15	1	1	1	1	0	0	1	0	0	0	0	1		1	0			1	2	after studies	0	1	0	1	<25 yrs	Calendar	0	0
109	36	1	2	1	1	1	Catholics	1	20	1	1	1	0	0	0	1	0	0	0	0	0		1	0			1	2	during studies	0	1	0	1	>=25 yrs	Calendar	0	0
110	19	1	1	1	1	1	Non-Catholics	1	17	1	0	1	1	1	0	1	0	0	0	0	0	aloe verra	1	0			1	2	after studies	0	2	0	1	<25 yrs	Non-calendar	0	0
111	22	1	1	1	1	0	Catholics	0	18	1	1	0	0	0	0	0	0	0	0	0	0		1	0			1	2	after studies	0	1	0	1	<25 yrs	Calendar	0	0
112	23	1	1	1	2	1	Catholics	1	20	1	0	0	0	0	0	0	0	0	0	0	0		0				1	2	after studies	1	1	0	1	<25 yrs	Calendar	1	1
113	24	1	1	1	1	1	Catholics	0	18	1	1	1	0	0	0	1	0	0	0	0	0		1	1	2		1	2	after studies	0	1	0	1	<25 yrs	Calendar	0	0	0
114	20	2	1	1	1	1	Non-Catholics	1	19	1	1	0	0	0	0	0	0	0	0	0	0		1	0			1	2	after studies	1	1	0	1	<25 yrs	Calendar	1	1
115	26	1	1	1	2	1	Non-Catholics	0	19	1	1	0	0	0	0	0	0	0	0	0	0		1	0			1	2	during studies	0	1	0	1	>=25 yrs	Calendar	0	0
116	33	2	2	1	2	1	Non-Catholics	0	25	2	1	1	1	0	0	1	0	0	1	0	1		1	0			1	2	during studies	1	2	0	1	>=25 yrs	Non-calendar	0	2
117	25	1	1	1	1	1	Non-Catholics	0	18	1	1	1	1	0	0	0	0	0	0	0	0		1	0			1	2	during studies	1	1	0	1	>=25 yrs	Calendar	0	1
118	20	1	1	1	2	0	Non-Catholics	1	18	1	1	1	0	0	0	0	0	0	0	0	1		1	0			1	2	after studies	0	1	0	1	<25 yrs	Calendar	0	0
119	35	2	2	1	2	0	Catholics	1	18	2	1	0	0	0	0	0	0	0	0	0	0		1	0			1	2	after studies	1	1	0	0	>=25 yrs	Calendar	1	2
120	20	1	1	1	2	1	Non-Catholics	0	19	1	1	0	0	0	0	0	0	0	0	0	0		1	0			1	2	after studies	1	1	0	1	<25 yrs	Calendar	0	1
121	24	2	1	1	1	0	Catholics	0	22	1	1	0	0	0	0	0	0	0	0	0	0		1	1	2		1	2	during studies	0	2	0	1	<25 yrs	Non-calendar	0	0	0
122	27	2	1	1	1	1	Non-Catholics	0	20	1	1	0	0	0	0	0	0	0	0	0	0		1	0			1	2	after studies	0	1	0	1	>=25 yrs	Calendar	0	0
123	26	1	1	1	2	0	Non-Catholics	0	20	1	1	0	0	0	0	0	0	0	0	0	0		0				1	2	after studies	0	2	0	1	>=25 yrs	Non-calendar	0	0
124	19	1	1	1	2	0	Non-Catholics	1	18	1	1	0	0	0	0	0	0	0	0	0	0		1	0			1	2	after studies	0	1	0	1	<25 yrs	Calendar	0	0
125	22	1	1	1	1	1	Catholics	0	22	1	0	0	0	0	0	0	0	0	0	0	0		1	1	1		1	2	during studies	0	1	0	1	<25 yrs	Calendar	0	0	0
126	21	1	1	1	2	0	Catholics	0	19	2	1	1	0	0	0	0	0	0	0	0	0	drink whisky after sex	1	1	2		1	2	after studies	0	1	0	1	<25 yrs	Calendar	0	0	0
127	18	1	1	1	1	0	Catholics	1	17	1	1	1	1	0	0	1	0	0	0	0	1		0				1	2	after studies	0	1	0	0	<25 yrs	Calendar	0	0
128	24	1	1	1	1	1	Catholics	1	16	2	1	1	0	0	0	0	0	0	0	0	0	Implantation	1	0			1	2	during studies	0	2	0	0	<25 yrs	Non-calendar	0	0
129	18	1	1	1	1	0	Non-Catholics	0	15	2	0	0	0	0	0	0	0	0	0	0	0		1	0			1	2	after studies	0	2	0	1	<25 yrs	Non-calendar	0	0
130	23	1	2	1	1	1	Catholics	1	19	1	1	1	0	0	0	1	0	0	1	0	1		1	0			1	2	after studies	1	1	0	1	<25 yrs	Calendar	1	1
131	32	2	2	1	2	0	Non-Catholics	0	28	1	1	0	0	0	0	0	0	0	0	0	0		0				1	2	during studies	1	2	0	0	>=25 yrs	Non-calendar	0	1
132	23	1	1	1	1	1	Non-Catholics	0	17	2	0	1	1	0	0	1	0	0	1	0	0		0				1	2	after studies	1	1	0	1	<25 yrs	Calendar	0	2
133	24	1	1	1	1	1	Non-Catholics	0	17	1	0	0	0	0	0	0	0	0	0	0	0		1	1	3		1	2	after studies	1	1	0	1	<25 yrs	Calendar	0	1	3
134	20	1	1	1	1	1	Catholics	0	18	1	1	0	0	0	0	0	0	0	0	0	0		0				1	2	after studies	0	1	0	1	<25 yrs	Calendar	0	0
135	23	1	1	1	1	0	Non-Catholics	0	19	1	1	1	0	0	0	0	0	0	0	0	1		1	0			1	2	after studies	0	1	0	1	<25 yrs	Calendar	0	0
136	28	2	1	1	2	1	Catholics	1	19	1	1	1	0	0	0	1	0	0	1	0	0		1	0			1	2	during studies	1	1	0	1	>=25 yrs	Calendar	1	1
137	25	1	1	1	2	0	Catholics	1	21	1	1	1	0	0	0	1	0	0	0	0	0		1	0			1	2	after studies	0	2	0	1	>=25 yrs	Non-calendar	0	0
138	30	1	2	1	2	1	Catholics	0	20	2	0	1	0	0	0	1	1	0	1	0	0		0				1	2	after studies	1	1	0	1	>=25 yrs	Calendar	0	2
139	24	1	2	1	1	1	Non-Catholics	1	17	1	1	1	0	0	0	1	0	0	0	0	0		1	1	1		1	2	after studies	1	2	0	0	<25 yrs	Non-calendar	1	1	1
140	25	1	2	1	2	1	Non-Catholics	0	19	1	1	0	0	0	0	0	0	0	0	0	0		0				1	2	after studies	0	1	0	1	>=25 yrs	Calendar	0	0
141	23	1	1	1	1	1	Non-Catholics	0	14	1	1	1	1	0	0	1	0	0	1	1	1		1	1	1		1	2	after studies	1	2	0	1	<25 yrs	Non-calendar	0	1	1
142	29	2	2	1	1	1	Non-Catholics	0	20	2	1	1	0	0	0	1	0	0	0	0	1		1	0			1	2	during studies	1	1	0	1	>=25 yrs	Calendar	0	2
143	21	1	1	1	2	0	Catholics	1	18	1	1	0	0	0	0	0	0	0	0	0	0		1	0			1	2	after studies	1	1	0	1	<25 yrs	Calendar	1	1
144	25	1	2	1	1	1	Catholics	1	18	2	1	0	0	0	0	0	0	0	0	0	0		1	1	2		1	2	during studies	0	2	0	1	>=25 yrs	Non-calendar	0	0	0
145	24	1	1	1	1	1	Catholics	0	19	1	0	1	0	0	0	1	0	0	1	0	0		1	0			1	2	after studies	1	1	0	1	<25 yrs	Calendar	0	1
146	25	1	2	1	2	0	Non-Catholics	1	19	1	1	1	0	0	0	1	0	0	0	0	1		1	0			1	2	during studies	0	1	0	0	>=25 yrs	Calendar	0	0
147	26	1	1	1	1	1	Non-Catholics	1	15	1	1	1	0	0	0	1	0	0	0	0	0		0				1	2	after studies	0	1	0	1	>=25 yrs	Calendar	0	0
148	18	1	1	1	1	1	Non-Catholics	0	16	1	0	0	0	0	0	0	0	0	0	0	0		1	0			1	2	after studies	1	1	0	0	<25 yrs	Calendar	0	1
149	24	1	1	1	1	1	Non-Catholics	1	19	1	1	1	1	0	0	0	0	0	0	0	0		0				1	2	after studies	0	1	0	0	<25 yrs	Calendar	0	0
150	28	2	2	1	2	0	Non-Catholics	0	18	1	1	1	1	0	0	1	0	0	0	0	1		1	0			1	2	during studies	0	2	0	1	>=25 yrs	Non-calendar	0	0
151	25	1	2	1	2	0	Non-Catholics	0	17	1	1	1	0	0	0	1	0	0	0	0	0		1	0			1	2	during studies	1	1	0	1	>=25 yrs	Calendar	0	1
152	23	1	2	1	1	1	Catholics	1	22	1	1	0	0	0	0	0	0	0	0	0	0		1	1	1		1	2	after studies	1	1	0	0	<25 yrs	Calendar	1	1	3
153	24	1	2	1	1	1	Catholics	0	21	1	1	0	0	0	0	0	0	0	0	0	0		1	0			1	2	after studies	0	1	0	1	<25 yrs	Calendar	0	0
154	21	1	1	1	1	1	Non-Catholics	1	21	1	0	1	0	0	0	1	0	0	0	0	1		1	1	1		1	2	after studies	0	1	0	1	<25 yrs	Calendar	0	0	0
155	25	1	1	1	1	1	Non-Catholics	1	20	1	1	1	0	0	0	1	0	0	0	0	1		1	0			1	2	after studies	1	2	0	1	>=25 yrs	Non-calendar	1	1
156	22	1	1	1	1	1	Catholics	0	18	2	0	1	1	0	0	0	0	0	0	0	1		1	1	1		1	2	after studies	1	2	0	1	<25 yrs	Non-calendar	0	2	1
157	22	1	1	1	1	1	Catholics	0	18	1	1	0	0	0	0	0	0	0	0	0	0		1	0			1	2	during studies	1	1	0	1	<25 yrs	Calendar	0	1
158	29	2	1	1	2	0	Non-Catholics	1	17	1	1	0	0	0	0	0	0	0	0	0	0		1	1	1		1	2	during studies	0	2	0	1	>=25 yrs	Non-calendar	0	0	0
159	22	1	2	1	1	1	Non-Catholics	0	18	1	1	1	1	0	0	1	0	0	0	0	1		0			I prefer to see medical experts	1	2	after studies	0	1	0	1	<25 yrs	Calendar	0	0
160	18	1	2	1	1	1	Non-Catholics	0	23	1	0	1	0	0	0	1	0	0	0	0	0		0				1	2	after studies	0	1	0	1	<25 yrs	Calendar	0	0
161	19	1	1	1	1	1	Non-Catholics	1	18	1	0	1	0	0	0	1	0	0	0	0	1		1	0			1	2	after studies	1	1	0	1	<25 yrs	Calendar	1	1
162	31	2	1	1	2	1	Non-Catholics	0	15	1	1	1	0	0	0	1	0	0	1	0	0		1	0			1	2	after studies	1	1	0	0	>=25 yrs	Calendar	0	1
163	20	1	1	1	1	1	Non-Catholics	0	18	1	1	0	0	0	0	0	0	0	0	0	0		1	0			1	2	after studies	0	1	0	1	<25 yrs	Calendar	0	0
164	28	1	2	1	2	1	Catholics	1	20	1	1	1	0	0	0	1	0	0	0	0	1		1	0			1	2	after studies	1	2	0	1	>=25 yrs	Non-calendar	1	1
165	27	2	2	1	1	1	Non-Catholics	0	18	1	1	0	0	0	0	0	0	0	0	0	0		0				1	2	after studies	1	1	0	0	>=25 yrs	Calendar	0	1
166	25	2	1	1	2	1	Non-Catholics	1	22	1	1	1	0	0	0	1	0	0	0	0	1		1	1	3		1	2	during studies	0	1	0	1	>=25 yrs	Calendar	0	0	0
167	19	1	1	1	1	0	Catholics	0	18	1	1	1	0	0	0	1	0	0	0	0	0		0			google	1	2	after studies	1	1	0	1	<25 yrs	Calendar	0	1
168	21	1	2	1	1	1	Non-Catholics	1	18	1	1	1	0	0	0	1	0	0	0	0	0		1	1	2		1	2	during studies	0	1	0	1	<25 yrs	Calendar	0	0	0
169	29	1	2	1	2	1	Catholics	0	18	2	0	1	1	0	0	1	0	0	1	0	0		1	0			1	2	after studies	0	1	0	1	>=25 yrs	Calendar	0	0
170	23	1	1	1	2	1	Catholics	1	14	2	1	1	0	0	0	1	0	0	1	1	0		0				1	2	during studies	1	1	0	1	<25 yrs	Calendar	1	2
171	17	1	1	1	1	1	Non-Catholics	1	15	1	0	1	0	0	0	0	0	0	0	0	1		1	0			1	2	after studies	1	2	0	1	<25 yrs	Non-calendar	1	1
172	27	2	2	1	2	1	Non-Catholics	1	25	1	1	1	0	0	0	1	0	0	0	0	1		1	0			1	2	during studies	0	2	0	1	>=25 yrs	Non-calendar	0	0
173	17	1	1	1	1	1	Non-Catholics	1	16	1	1	0	0	0	0	0	0	0	0	0	0		1	1	2		1	2	after studies	1	1	0	1	<25 yrs	Calendar	1	1	2
174	22	1	1	1	1	1	Non-Catholics	1	18	1	1	1	0	0	0	1	0	0	1	0	0		1	0			1	2	after studies	1	1	0	0	<25 yrs	Calendar	1	1
175	21	1	1	1	1	1	Non-Catholics	0	15	2	0	1	1	0	0	0	0	0	1	0	0		0				1	2	during studies	0	1	0	0	<25 yrs	Calendar	0	0
176	21	1	1	1	1	1	Non-Catholics	1	19	1	0	1	0	0	0	1	0	0	0	0	0		1	1	1		1	2	after studies	0	1	0	0	<25 yrs	Calendar	0	0	0
177	29	1	1	1	1	1	Non-Catholics	0	26	1	1	0	0	0	0	0	0	0	0	0	0		1	1	1		1	2	after studies	1	1	0	1	>=25 yrs	Calendar	0	1	1
178	18	1	1	1	2	1	Catholics	0	14	1	1	0	0	0	0	0	0	0	0	0	0		1	0			1	2	after studies	1	1	0	1	<25 yrs	Calendar	0	1
179	20	2	1	1	1	1	Catholics	1	18	1	1	1	0	0	0	1	1	0	0	0	0		1	0			1	2	after studies	0	2	0	1	<25 yrs	Non-calendar	0	0
180	23	1	1	1	2	1	Non-Catholics	0	17	1	0	0	0	0	0	0	0	0	0	0	0		0				1	2	after studies	1	1	0	0	<25 yrs	Calendar	0	1
181	29	1	2	1	2	1	Non-Catholics	0	18	1	1	1	1	0	0	1	0	0	0	0	1		1	1	1		1	2	after studies	0	1	0	0	>=25 yrs	Calendar	0	0	0
182	20	1	1	1	1	1	Catholics	0	20	1	0	1	0	0	0	1	0	0	1	0	0		1	0			1	2		1	1	0	1	<25 yrs	Calendar	0	1
183	20	1	1	1	1	0	Non-Catholics	1	20	1	0	1	0	0	0	1	0	0	0	0	0		1	1	2		1	2	after studies	1	2	0	1	<25 yrs	Non-calendar	1	1	2
184	21	1	1	1	1	1	Non-Catholics	1	19	1	1	1	0	0	0	1	0	0	0	0	0		1	1	2		1	2	after studies	0	1	0	1	<25 yrs	Calendar	0	0	0
185	19	1	1	1	1	1	Non-Catholics	0	17	1	0	1	1	0	0	0	0	0	0	0	1		0				1	2	after studies	1	1	0	1	<25 yrs	Calendar	0	1
186	23	1	1	1	1	1	Non-Catholics	0	13	1	0	0	0	0	0	0	0	0	0	0	0		1	0			1	2	after studies	0	1	0	1	<25 yrs	Calendar	0	0
187	20	1	1	1	1	1	Catholics	1	19	1	0	1	1	0	0	1	0	0	0	0	1		1	0			1	2	after studies	1	1	0	1	<25 yrs	Calendar	1	1
188	22	1	1	1	2	1	Catholics	1	18	1	1	0	0	0	0	0	0	0	0	0	0		1	1	2		1	2	after studies	1	1	0	1	<25 yrs	Calendar	1	1	2
189	29	1	2	1	1	1	Non-Catholics	1	21	1	1	0	0	0	0	0	0	0	0	0	0		0				1	2	after studies	1	1	0	1	>=25 yrs	Calendar	1	1
190	20	1	1	1	1	1	Non-Catholics	0	16	1	1	1	1	0	0	1	0	0	1	0	1		1	0			1	2	after studies	1	1	0	1	<25 yrs	Calendar	0	1
191	24	1	1	1	1	1	Catholics	1	15	1	1	0	0	0	0	0	0	0	0	0	0		1	0			1	2	after studies	1	1	0	1	<25 yrs	Calendar	1	1
192	32	2	1	1	2	1	Non-Catholics	1	20	1	1	1	1	0	0	1	0	0	0	0	1		0				1	2	during studies	1	2	0	1	>=25 yrs	Non-calendar	1	1
193	17	1	1	1	1	0	Catholics	0	15	1	1	0	0	0	0	0	0	0	0	0	0		1	0			1	2	after studies	1	1	0	1	<25 yrs	Calendar	0	1
194	24	1	1	1	2	1	Catholics	1	18	2	1	1	1	0	0	0	0	0	0	0	0		1	0			1	2	during studies	1	1	0	1	<25 yrs	Calendar	1	2
195	33	2	1	1	1	1	Non-Catholics	1	25	1	1	1	1	0	0	1	0	0	0	0	1		1	0			1	2	during studies	1	2	0	1	>=25 yrs	Non-calendar	1	1
196	24	1	1	1	1	1	Catholics	1	20	1	1	1	0	0	0	1	0	0	0	0	1		1	1	1		1	2	after studies	0	1	0	0	<25 yrs	Calendar	0	0	0
197	25	2	1	1	1	1	Non-Catholics	1	20	1	1	1	0	0	0	1	0	0	0	1	1		1	1	2		1	2	after studies	1	2	0	1	>=25 yrs	Non-calendar	1	1	2
198	25	1	1	1	1	1	Non-Catholics	1	18	1	1	1	1	0	0	0	0	0	0	0	0		1	0			1	2	after studies	1	1	0	1	>=25 yrs	Calendar	1	1
199	20	1	1	1	1	1	Non-Catholics	0	18	1	0	0	0	0	0	0	0	0	0	0	0		1	0			1	2	after studies	1	1	0	1	<25 yrs	Calendar	0	1
200	24	1	2	1	2	1	Catholics	1	20	1	1	0	0	0	0	0	0	0	0	0	0		1	0			1	2	after studies	0	1	0	1	<25 yrs	Calendar	0	0
201	26	1	1	1	1	1	Catholics	0	19	1	1	0	0	0	0	0	0	0	0	0	0		1	0			1	2	after studies	0	1	0	1	>=25 yrs	Calendar	0	0
202	22	1	1	1	1	1	Catholics	0	21	1	1	1	0	0	0	0	0	0	1	0	0		1	1	1		1	2	after studies	0	2	0	1	<25 yrs	Non-calendar	0	0	0
203	24	1	2	1	2	1	Non-Catholics	1	17	2	1	0	0	0	0	0	0	0	0	0	0		1	1	2		1	2	after studies	0	1	0	1	<25 yrs	Calendar	0	0	0
204	23	1	2	1	1	1	Catholics	1	19	1	1	1	1	0	0	0	0	0	0	0	0		1	1	2		1	2	after studies	0	1	0	1	<25 yrs	Calendar	0	0	0
205	25	1	1	1	2	0	Catholics	1	19	2	1	0	0	0	0	0	0	0	0	0	0		1	0			1	2	after studies	1	1	0	1	>=25 yrs	Calendar	1	2
206	26	1	2	1	2	0	Non-Catholics	0	18	2	1	1	0	1	0	0	0	0	0	0	0		1	1	1		1	2	after studies	1	1	0	1	>=25 yrs	Calendar	0	2	3
207	36	2	1	1	1	1	Non-Catholics	1	20	1	1	0	0	0	0	0	0	0	0	0	0		0				1	2	after studies	1	1	0	1	>=25 yrs	Calendar	1	1
208	20	1	1	1	2	0	Catholics	1	19	1	0	0	0	0	0	0	0	0	0	0	0		1	1	1		1	2	after studies	0	1	0	1	<25 yrs	Calendar	0	0	0
209	26	1	2	1	1	1	Catholics	1	20	1	1	1	1	0	0	1	0	0	0	0	1		1	1	2		1	2	during studies	1	2	0	1	>=25 yrs	Non-calendar	1	1	2
210	19	1	1	1	1	0	Non-Catholics	0	18	1	0	0	0	0	0	0	0	0	0	0	0		1	0			1	2	after studies	0	1	0	1	<25 yrs	Calendar	0	0
211	25	1	2	1	1	1	Non-Catholics	1	18	1	1	1	0	0	0	1	0	0	1	0	1		1	0			1	2	during studies	1	1	0	0	>=25 yrs	Calendar	1	1
212	18	1	1	1	1	1	Non-Catholics	0	16	1	0	1	0	0	0	1	0	0	0	0	1		1	1	1		1	2	after studies	1	1	0	0	<25 yrs	Calendar	0	1	1
213	30	1	2	1	1	1	Non-Catholics	1	17	2	1	1	0	0	0	1	0	0	0	0	1		1	1	1		1	2	after studies	1	2	0	1	>=25 yrs	Non-calendar	1	2	1
214	21	1	1	1	1	1	Non-Catholics	1	16	2	1	0	0	0	0	0	0	0	0	0	0		1	0			1	2	after studies	0	2	0	1	<25 yrs	Non-calendar	0	0
215	23	1	1	1	1	1	Non-Catholics	1	17	1	1	1	0	0	0	1	0	0	0	0	1		1	0			1	2	during studies	0	1	0	1	<25 yrs	Calendar	0	0
216	32	2	1	1	1	1	Non-Catholics	1	21	2	1	1	0	0	0	1	0	0	1	0	1		1	1	1		1	2	after studies	1	2	0	1	>=25 yrs	Non-calendar	1	2	3
217	26	2	1	1	1	1	Non-Catholics	1	17	1	1	1	0	0	0	1	0	0	1	0	1		1	1	1		1	2	after studies	1	1	0	1	>=25 yrs	Calendar	1	1	1
218	27	2	2	1	1	1	Non-Catholics	1	19	1	1	1	0	0	0	1	0	0	1	0	1	implantation	1	0			1	2	during studies	0	1	0	0	>=25 yrs	Calendar	0	0
219	24	1	2	1	2	1	Catholics	1	18	2	0	1	1	0	0	0	0	0	0	0	0		1	0			1	2	after studies	0	1	0	1	<25 yrs	Calendar	0	0
220	20	1	1	1	2	1	Non-Catholics	0	19	1	1	0	0	0	0	0	0	0	0	0	0		1	0			1	2	after studies	1	1	0	1	<25 yrs	Calendar	0	1
221	24	2	1	1	1	1	Catholics	1	23	1	1	0	0	0	0	0	0	0	0	0	0		0				1	2	after studies	1	2	0	1	<25 yrs	Non-calendar	1	1
222	20	1	1	1	1	1	Non-Catholics	1	16	2	0	0	0	0	0	0	0	0	0	0	0		1	0			1	2	after studies	0	1	0	1	<25 yrs	Calendar	0	0
223	28	1	2	1	2	0	Catholics	0	21	1	1	0	0	0	0	0	0	0	0	0	0		1	0			1	2	after studies	0	1	0	1	>=25 yrs	Calendar	0	0
224	28	1	1	1	2	1	Non-Catholics	1	20	1	1	0	0	0	0	0	0	0	0	0	0		1	0			1	2	after studies	1	1	0	1	>=25 yrs	Calendar	1	1
225	25	2	2	1	2	0	Non-Catholics	0	18	1	1	0	0	0	0	0	0	0	0	0	0		0				1	2	during studies	0	1	0	0	>=25 yrs	Calendar	0	0
226	23	1	1	1	1	1	Non-Catholics	1	21	1	1	0	0	0	0	0	0	0	0	0	0		1	0			1	2	during studies	1	2	0	1	<25 yrs	Non-calendar	1	1
227	21	1	1	1	1	1	Non-Catholics	1	19	1	0	1	0	0	0	0	0	0	0	0	0	implantation	1	0			1	2	after studies	1	1	0	1	<25 yrs	Calendar	1	1
228	20	1	1	1	1	0	Catholics	0	15	1	1	0	0	0	0	0	0	0	0	0	0		1	0			1	2	after studies	0	1	0	1	<25 yrs	Calendar	0	0
229	27	1	2	1	1	1	Catholics	1	20	1	1	0	0	0	0	0	0	0	0	0	0		1	1	2		1	2	after studies	0	2	0	0	>=25 yrs	Non-calendar	0	0	0
230	19	1	1	1	1	1	Non-Catholics	1	16	2	1	1	1	0	0	1	0	0	0	0	0	sachet whisky	1	0			1	2	during studies	1	1	0	1	<25 yrs	Calendar	1	2
231	17	1	1	1	1	1	Catholics	0	15	1	1	0	0	0	0	0	0	0	0	0	0		1	0			1	2	after studies	1	1	0	1	<25 yrs	Calendar	0	1
232	28	2	1	1	1	1	Non-Catholics	1	16	2	1	1	1	0	0	1	0	0	1	0	1		1	1	1		1	2	during studies	1	2	0	1	>=25 yrs	Non-calendar	1	2	1
233	22	1	1	1	2	1	Non-Catholics	1	19	1	0	1	1	1	0	1	0	0	1	0	1		0				1	2	during studies	1	1	0	1	<25 yrs	Calendar	1	1
234	25	1	1	1	2	0	Non-Catholics	0	18	2	0	0	0	0	0	0	0	0	0	0	0		1	1	1		1	2	after studies	0	1	0	1	>=25 yrs	Calendar	0	0	0
235	33	2	2	1	1	1	Catholics	1	26	1	1	1	0	0	0	1	0	0	0	0	0		1	0			1	2	during studies	1	1	0	1	>=25 yrs	Calendar	1	1
236	25	1	2	1	2	0	Non-Catholics	1	19	2	1	1	0	1	0	0	0	0	0	0	0		1	1	2		1	2	during studies	0	1	0	1	>=25 yrs	Calendar	0	0	0
237	20	1	1	1	1	0	Catholics	1	18	1	1	1	0	0	0	1	0	0	1	0	0		1	0			1	2	during studies	0	1	0	1	<25 yrs	Calendar	0	0
238	26	1	2	1	1	1	Catholics	1	17	2	1	1	1	0	0	0	0	0	0	0	1		0				1	2	after studies	1	2	0	1	>=25 yrs	Non-calendar	1	2
239	30	2	2	1	2	1	Catholics	1	25	1	1	1	1	0	0	1	0	0	0	0	1		1	0			1	2	during studies	0	2	0	1	>=25 yrs	Non-calendar	0	0
240	21	1	1	1	1	1	Catholics	1	18	1	1	1	0	0	0	0	0	0	1	0	1		1	0			1	2	after studies	1	1	0	1	<25 yrs	Calendar	1	1
241	18	1	1	1	1	1	Non-Catholics	0	18	1	1	1	0	0	0	1	0	0	1	0	1		1	1	3		1	2		1	1	0	1	<25 yrs	Calendar	0	1	3
242	25	1	2	1	2	1	Non-Catholics	1	20	1	1	1	0	0	0	1	0	0	0	0	0		1	0			1	2	after studies	1	1	0	1	>=25 yrs	Calendar	1	1
243	21	1	1	1	1	1	Catholics	1	20	1	0	1	0	0	0	1	0	0	1	0	0		0				1	2	after studies	1	1	0	1	<25 yrs	Calendar	1	1
244	24	1	1	1	1	1	Non-Catholics	1	19	1	1	0	0	0	0	0	0	0	0	0	0		1	1	1		1	2	after studies	1	2	0	1	<25 yrs	Non-calendar	1	1	1
245	30	2	2	1	2	1	Catholics	1	28	2	1	1	1	0	0	1	0	0	1	1	1		1	0			1	2	during studies	1	1	0	1	>=25 yrs	Calendar	1	2
246	30	1	2	1	2	1	Catholics	1	22	2	1	1	1	1	0	0	1	0	0	1	1		1	0			1	2	during studies	1	1	0	0	>=25 yrs	Calendar	1	2
247	25	1	1	1	2	0	Non-Catholics	1	18	1	0	0	0	0	0	0	0	0	0	0	0		1	0			1	2	after studies	0	1	0	1	>=25 yrs	Calendar	0	0
248	28	1	2	1	1	0	Non-Catholics	1	19	1	1	0	0	0	0	0	0	0	0	0	0		1	0			1	2	during studies	1	1	0	1	>=25 yrs	Calendar	1	1
249	21	1	1	1	2	0	Non-Catholics	0	20	1	1	0	0	0	0	0	0	0	0	0	0		1	0			1	2	after studies	0	1	0	1	<25 yrs	Calendar	0	0
250	26	1	2	1	1	1	Non-Catholics	0	18	1	0	1	1	0	0	1	0	0	0	0	1		1	0			1	2	after studies	1	1	0	1	>=25 yrs	Calendar	0	1
251	21	1	1	1	1	1	Catholics	1	19	1	1	0	0	0	0	0	0	0	0	0	0		0				1	2	after studies	0	1	0	1	<25 yrs	Calendar	0	0
252	25	1	1	1	1	1	Non-Catholics	1	23	1	1	1	0	0	0	1	0	0	1	0	0		1	1	1		1	2	after studies	0	2	0	0	>=25 yrs	Non-calendar	0	0	0
253	29	1	2	1	2	0	Catholics	1	22	1	1	1	0	0	0	1	0	0	0	0	0		1	1	1		1	2	during studies	1	1	0	1	>=25 yrs	Calendar	1	1	1
254	22	1	1	1	1	1	Non-Catholics	0	19	1	0	1	0	0	0	1	0	0	1	0	0		1	1	1		1	2	after studies	0	1	0	1	<25 yrs	Calendar	0	0	0
255	34	2	2	1	2	1	Non-Catholics	0	15	1	1	0	0	0	0	0	0	0	0	0	0		0				1	2	during studies	0	2	0	0	>=25 yrs	Non-calendar	0	0
256	26	1	1	1	2	1	Non-Catholics	1	20	1	0	1	0	0	0	1	0	0	0	0	1		0				1	2	after studies	0	1	0	0	>=25 yrs	Calendar	0	0
257	24	1	2	1	1	1	Non-Catholics	0	21	1	1	0	0	0	0	0	0	0	0	0	0		1	1	2		1	2	after studies	0	2	0	1	<25 yrs	Non-calendar	0	0	0
258	21	1	1	1	1	1	Catholics	1	19	1	1	1	0	0	0	1	0	0	0	0	1		0			discussion with adults	1	2	after studies	1	1	0	1	<25 yrs	Calendar	1	1
259	23	1	1	1	1	1	Non-Catholics	1	17	1	1	1	0	0	0	0	1	0	0	0	0		1	0			1	2	during studies	0	2	0	0	<25 yrs	Non-calendar	0	0
260	18	1	1	1	1	1	Non-Catholics	1	17	1	0	1	0	0	0	1	0	0	0	0	1		1	0			1	2	after studies	1	1	0	1	<25 yrs	Calendar	1	1
261	22	1	1	1	1	1	Catholics	0	18	1	0	1	1	0	0	1	0	0	1	0	0		1	1	3		1	2	during studies	1	1	0	1	<25 yrs	Calendar	0	1	3
262	20	1	1	1	1	1	Catholics	0	18	1	0	1	1	0	0	1	0	0	0	0	1		1	0			1	2	after studies	1	2	0	1	<25 yrs	Non-calendar	0	1
263	20	1	1	1	1	1	Catholics	1	19	2	1	1	1	0	0	0	0	0	0	0	0		1	0			1	2	after studies	1	1	0	1	<25 yrs	Calendar	1	2
264	31	1	1	1	1	0	Catholics	0	20	1	1	0	0	0	0	0	0	0	0	0	0		1	0			1	2	after studies	0	1	0	1	>=25 yrs	Calendar	0	0
265	26	1	1	1	1	1	Catholics	1	15	1	1	1	0	0	0	0	0	0	1	0	0		1	0			1	2	during studies	1	1	0	1	>=25 yrs	Calendar	1	1
266	22	2	1	1	1	0	Catholics	1	18	1	1	0	0	0	0	0	0	0	0	0	0		1	0			1	2	after studies	1	1	0	1	<25 yrs	Calendar	1	1
267	22	1	1	1	1	1	Catholics	1	18	1	1	0	0	0	0	0	0	0	0	0	0		1	1	3		1	2	during studies	0	1	0	1	<25 yrs	Calendar	0	0	0
268	30	1	1	1	1	1	Non-Catholics	0	18	1	0	0	0	0	0	0	0	0	0	0	0		0				1	2	after studies	0	1	0	1	>=25 yrs	Calendar	0	0
269	28	1	2	1	2	1	Catholics	1	18	1	1	1	0	0	0	1	0	0	0	0	0		1	0			1	2	after studies	1	1	0	1	>=25 yrs	Calendar	1	1
270	27	1	1	1	2	1	Catholics	1	15	2	1	1	1	0	0	1	0	0	0	0	0		0				1	2	after studies	0	1	0	1	>=25 yrs	Calendar	0	0
271	21	1	1	1	1	1	Non-Catholics	1	19	2	1	1	1	0	0	0	0	0	0	0	1		1	0			1	2	during studies	0	1	0	1	<25 yrs	Calendar	0	0
272	21	1	1	1	1	1	Catholics	1	20	1	1	0	0	0	0	0	0	0	0	0	0		1	0			1	2	during studies	1	1	0	1	<25 yrs	Calendar	1	1
273	24	2	1	1	2	0	Non-Catholics	1	21	1	1	1	0	0	0	0	0	0	0	0	0		1	0			1	2	during studies	1	1	0	1	<25 yrs	Calendar	1	1
274	20	1	1	1	2	1	Catholics	1	19	1	0	1	0	0	0	0	0	0	1	0	0		1	1	1		1	2	after studies	1	1	0	1	<25 yrs	Calendar	1	1	1
275	29	1	2	1	1	1	Non-Catholics	0	19	1	1	0	0	0	0	0	0	0	0	0	0		0				1	2	after studies	1	1	0	1	>=25 yrs	Calendar	0	1
276	23	1	1	1	1	0	Catholics	0	17	2	1	1	0	0	0	1	0	0	0	0	0		0				1	2	after studies	1	1	0	1	<25 yrs	Calendar	0	2
277	22	1	2	1	1	1	Catholics	1	16	2	0	1	0	0	0	0	0	0	0	0	1		1	0			1	2	during studies	1	2	0	1	<25 yrs	Non-calendar	1	2
278	19	1	1	1	1	0	Non-Catholics	1	15	1	1	0	0	0	0	0	0	0	0	0	0		1	0			1	2	during studies	0	1	0	1	<25 yrs	Calendar	0	0
279	24	2	1	0	2	0	Non-Catholics	1	23	1	1	1	0	0	0	0	0	0	0	1	0		1	0			1	2	during studies	1	2	0	1	<25 yrs	Non-calendar	1	1
280	23	1	1	1	1	1	Catholics	1	18	1	1	1	0	0	0	0	0	0	1	0	1		1	1	1		1	2	during studies	0	1	0	1	<25 yrs	Calendar	0	0	0
281	24	1	1	1	1	1	Non-Catholics	0	15	2	1	0	0	0	0	0	0	0	0	0	0		1	0			1	2	after studies	0	1	0	1	<25 yrs	Calendar	0	0
282	20	1	1	1	1	1	Catholics	1	18	1	1	1	1	0	0	0	0	0	0	0	0		1	1	2		1	2	after studies	0	1	0	1	<25 yrs	Calendar	0	0	0
283	25	1	1	1	1	1	Non-Catholics	1	20	1	1	1	0	0	0	1	0	0	0	0	0		1	1	1		1	2	after studies	0	1	0	1	>=25 yrs	Calendar	0	0	0
284	23	1	1	1	2	0	Catholics	1	17	1	1	0	0	0	0	0	0	0	0	0	0		1	0		snapchat	1	2	during studies	1	1	0	1	<25 yrs	Calendar	1	1
285	22	1	1	1	2	1	Non-Catholics	1	11	2	1	1	0	0	0	1	0	0	1	0	0		1	0			1	2	after studies	1	1	0	1	<25 yrs	Calendar	1	2
286	27	1	2	1	1	1	Non-Catholics	1	21	1	1	0	0	0	0	0	0	0	0	0	0		1	0			1	2	during studies	0	2	0	0	>=25 yrs	Non-calendar	0	0
287	23	1	1	1	1	1	Catholics	0	20	1	0	0	0	0	0	0	0	0	0	0	0		1	0			1	2	after studies	0	1	0	1	<25 yrs	Calendar	0	0
288	27	2	2	1	2	0	Non-Catholics	1	24		1	1	0	0	0	0	0	0	0	1	0		0				1	2	after studies	1	2	0	0	>=25 yrs	Non-calendar	1
289	25	1	1	1	1	1	Catholics	0	18	2	1	0	0	0	0	0	0	0	0	0	1		0				1	2	after studies	0	1	0	0	>=25 yrs	Calendar	0	0
290	22	1	1	1	1	1	Non-Catholics	0	13	2	1	0	0	0	0	0	0	0	0	0	0		1	1	1		1	2	after studies	0	1	0	1	<25 yrs	Calendar	0	0	0
291	18	1	1	1	1	1	Catholics	1	10	2	1	1	0	0	0	1	0	0	1	0	0		0				1	2	during studies	0	1		1	<25 yrs	Calendar	0	0
292	24	1	1	1	2	1	Non-Catholics	0	19	1	1	0	0	0	0	0	0	0	0	0	0		0				1	2	after studies	0	1	0	1	<25 yrs	Calendar	0	0
293	17	1	1	1	1	1	Catholics	0	14	1	1	1	0	0	0	1	0	0	0	0	0		1	0			1	2	after studies	0	2	0	1	<25 yrs	Non-calendar	0	0
294	31	2	1	1	2	1	Catholics	1	17	1	1	1	1	0	0	1	0	0	0	0	0		1	0			1	2	during studies	0	1	0	0	>=25 yrs	Calendar	0	0
295	22	1	1	1	1	1	Catholics	0	18	2	0	0	0	0	0	0	0	0	0	0	0		1	1	1		1	2	after studies	0	1	0	1	<25 yrs	Calendar	0	0	0
296	27	1	1	1	2	1	Non-Catholics	1	18	1	1	1	1	1	0	0	0	0	0	0	0		1	0			1	2	after studies	0	1	0	1	>=25 yrs	Calendar	0	0
297	19	1	1	1	1	1	Non-Catholics	0	15	2	1	1	1	0	0	1	0	0	0	0	0	salt water	1	0			1	2	during studies	1	1	0	1	<25 yrs	Calendar	0	2
298	24	1	2	1	1	0	Catholics	1	19	1	1	0	0	0	0	0	0	0	0	0	0		1	0			1	2	after studies	0	1		1	<25 yrs	Calendar	0	0
299	26	2	1	1	2	1	Non-Catholics	0	14	2	1	1	0	1	0	0	0	0	1	0	1		0				1	2	during studies	0	1	0	0	>=25 yrs	Calendar	0	0
300	26	2	1	1	2	0	Catholics	1	20	1	1	0	0	0	0	0	0	0	0	0	0		0				1	2	after studies	1	2	0	0	>=25 yrs	Non-calendar	1	1
301	21	1	1	1	1	1	Non-Catholics	0	17	1	0	0	0	0	0	0	0	0	0	0	0		1	1	1		1	2	after studies	0	2	0	1	<25 yrs	Non-calendar	0	0	0
302	26	2	1	1	1	1	Catholics	1	18	2	1	1	0	0	0	1	1	0	0	0	1		1	0			1	2	during studies	0	1	0	1	>=25 yrs	Calendar	0	0
303	26	1	2	1	1	1	Non-Catholics	1	18	1	0	0	0	0	0	0	0	0	0	0	0		0				1	2	after studies	1	1	0	1	>=25 yrs	Calendar	1	1
304	25	1	2	1	1	1	Catholics	1	19	1	0	0	0	0	0	0	0	0	0	0	0		1	0			1	2	after studies	1	1	0	1	>=25 yrs	Calendar	1	1
305	24	1	1	1	1	1	Catholics	0	14	1	1	0	0	0	0	0	0	0	0	0	0		1	0			1	2	after studies	1	2	0	1	<25 yrs	Non-calendar	0	1
306	24	1	1	1	1	1	Catholics	0	19	1	1	1	1	0	0	1	0	0	0	0	1		1	1	1		1	2	after studies	1	1	0	1	<25 yrs	Calendar	0	1	1
307	23	1	1	1	1	1	Catholics	0	21	1	1	1	0	0	0	1	0	0	0	0	0		1	0			1	2	after studies	0	1	0	1	<25 yrs	Calendar	0	0
308	20	1	1	1	1	1	Catholics	0	18	1	0	1	1	0	0	0	0	0	0	0	0		0				1	2	during studies	1	2	0	1	<25 yrs	Non-calendar	0	1
309	22	2	1	1	2	1	Catholics	0	18	1	1	0	0	0	0	0	0	0	0	0	0		1	0			1	2	after studies	0	2	0	1	<25 yrs	Non-calendar	0	0
310	24	1	1	1	1	1	Catholics	1	16	1	1	0	0	0	0	0	0	0	0	0	0		1	1	1		1	2	during studies	1	1	0	1	<25 yrs	Calendar	1	1	1
311	24	1	1	1	2	1	Catholics	0	15	2	0	1	1	1	0	0	1	0	0	0	1	implantation	1	1	1		1	2	during studies	0	1	0	0	<25 yrs	Calendar	0	0	0
312	20	1	1	1	1	1	Catholics	0	13	1	0	0	0	0	0	0	0	0	0	0	0		1	0			1	2	after studies	1	1	0	1	<25 yrs	Calendar	0	1
313	22	1	1	1	1	1	Non-Catholics	0	18	1	1	1	1	0	0	0	0	0	0	0	0		0				1	2	after studies	0	1	0	1	<25 yrs	Calendar	0	0
314	22	1	2	1	1	1	Non-Catholics	1	22	1	1	1	1	0	0	1	0	0	0	0	1		1	0			1	2	after studies	0	1	0	0	<25 yrs	Calendar	0	0
315	28	2	2	1	1	1	Non-Catholics	1	23	1	1	1	0	0	0	0	0	0	0	1	0		1	0			1	2	during studies	1	1	0	1	>=25 yrs	Calendar	1	1
316	19	1	1	1	1	1	Non-Catholics	0	15	2	0	1	1	0	0	1	0	0	0	0	1		1	0			1	2	during studies	0	1	0	1	<25 yrs	Calendar	0	0
317	26	1	2	1	2	0	Non-Catholics	0	20	1	1	0	0	0	0	0	0	0	0	0	0		1	0			1	2	after studies	0	1	0	1	>=25 yrs	Calendar	0	0
318	21	1	1	1	2	0	Non-Catholics	1	20	1	0	1	0	0	0	1	0	0	0	0	0		1	1	1		1	2	after studies	0	1	0	0	<25 yrs	Calendar	0	0	0
319	26	2	1	1	2	1	Non-Catholics	1	17	1	0	1	1	0	0	1	0	0	0	0	1		1	0			1	2	during studies	1	1	0	1	>=25 yrs	Calendar	1	1
320	19	1	1	1	1	1	Catholics	0	18	1	1	1	0	0	0	1	0	0	0	0	0		0				1	2	after studies	0	1	0	1	<25 yrs	Calendar	0	0
321	21	1	1	1	1	1	Non-Catholics	1	20	1	1	1	0	0	0	1	0	0	0	0	1		1	0			1	2	after studies	1	1	0	1	<25 yrs	Calendar	1	1
322	20	1	1	1	2	0	Non-Catholics	1	18	1	1	0	0	0	0	0	0	0	0	0	0		1	0			1	2	during studies	0	2	0	1	<25 yrs	Non-calendar	0	0
323	24	1	1	1	1	1	Catholics	0	16	1	0	1	0	0	0	1	0	0	0	0	0		1	0			1	2	during studies	0	1	0	1	<25 yrs	Calendar	0	0
324	23	1	1	1	2	1	Non-Catholics	0	18	2	0	1	0	0	0	1	0	0	0	0	0		0				1	2	after studies	0	2	0	0	<25 yrs	Non-calendar	0	0
325	28	2	2	1	2	1	Catholics	0	15	2	0	0	0	0	0	0	0	0	0	0	0		0				1	2	during studies	0	1	0	1	>=25 yrs	Calendar	0	0
326	20	1	1	1	1	0	Catholics	1	18	1	1	1	0	0	0	0	1	0	0	0	0		1	0			1	2	after studies	1	1	0	1	<25 yrs	Calendar	1	1
327	20	1	1	1	1	1	Catholics	1	19	1	1	1	0	0	0	1	0	0	0	0	0		1	1	1		1	2	after studies	1	1	0	1	<25 yrs	Calendar	1	1	1
328	21	1	1	1	1	1	Catholics	1	19	1	1	1	0	0	0	1	0	0	0	0	0		1	0			1	2	after studies	1	1	0	1	<25 yrs	Calendar	1	1
329	23	1	1	1	1	1	Non-Catholics	1	17	2	0	0	0	0	0	0	0	0	0	0	0		1	1	1		1	2	during studies	0	1	0	1	<25 yrs	Calendar	0	0	0
330	22	1	2	1	1	1	Non-Catholics	0	18	1	1	1	1	0	0	0	0	0	0	0	0		1	0			1	2	after studies	0	2	0	1	<25 yrs	Non-calendar	0	0
331	20	2	1	1	1	1	Catholics	0	20	1	1	0	0	0	0	0	0	0	0	0	0		0				1	2	after studies	0	1	0	1	<25 yrs	Calendar	0	0
332	18	1	1	1	2	0	Catholics	0	16	1	1	1	0	0	0	0	0	0	0	0	0	implantation	1	0			1	2	after studies	0	1	0	1	<25 yrs	Calendar	0	0
333	19	1	1	1	1	1	Catholics	0	20	1	0	0	0	0	0	0	0	0	0	0	0		1	1	1		1	2	after studies	0	1	0	0	<25 yrs	Calendar	0	0	0
334	23	1	1	1	2	1	Catholics	1	14	1	1	1	0	0	0	1	0	0	0	0	0		1	0		messenger	1	2	during studies	0	1	0	1	<25 yrs	Calendar	0	0
335	25	2	1	1	2	1	Catholics	1	18	1	1	1	1	0	0	1	1	0	0	0	0		0			messenger	1	2	after studies	1	1	0	1	>=25 yrs	Calendar	1	1
336	23	1	1	1	2	0	Catholics	0	17	2	1	1	1	0	0	1	0	0	1	0	1		0				1	2	after studies	1	2	0	1	<25 yrs	Non-calendar	0	2
337	33	1	2	1	1	1	Catholics	0	26	1	0	0	0	0	0	0	0	0	0	0	0		1	1	2		1	2	during studies	1	1	0	0	>=25 yrs	Calendar	0	1	2
338	28	1	2	1	1	1	Catholics	1	18	1	1	0	0	0	0	0	0	0	0	0	0		1	0			1	2	after studies	0	1	0	1	>=25 yrs	Calendar	0	0
339	23	1	1	1	1	1	Non-Catholics	0	18	1	0	1	1	0	0	1	0	0	0	0	1		1	1	1		1	2	after studies	1	2	0	1	<25 yrs	Non-calendar	0	1	1
340	25	1	2	1	1	0	Non-Catholics	0	20	1	1	1	0	0	0	1	0	0	1	0	1		1	0			1	2	after studies	1	1	0	1	>=25 yrs	Calendar	0	1
341	18	1	1	1	1	1	Catholics	1	17	1	0	1	1	0	0	1	0	0	0	0	1		1	0			1	2	after studies	1	1	0	0	<25 yrs	Calendar	1	1
342	24	1	1	1	1	1	Catholics	1	20	1	0	0	0	0	0	0	0	0	0	0	0		0				1	2	after studies	1	1	0	1	<25 yrs	Calendar	1	1
343	25	2	1	1	2	0	Non-Catholics	1	14	1	1	1	0	0	0	1	0	0	0	0	1		1	0			1	2	during studies	0	1	0	0	>=25 yrs	Calendar	0	0
344	22	1	1	1	1	1	Non-Catholics	1	18	1	0	1	0	0	1	0	0	0	0	0	0		1	0			1	2	after studies	1	1	0	0	<25 yrs	Calendar	1	1
345	22	1	1	1	1	1	Catholics	0	15	1	1	1	1	0	0	1	0	0	1	0	0		1	1	2		1	2	after studies	1	1	0	1	<25 yrs	Calendar	0	1	2
346	22	1	1	1	2	1	Catholics	1	18	1	1	1	0	0	0	0	0	0	1	0	1		1	1	1		1	2	during studies	0	2	0	0	<25 yrs	Non-calendar	0	0	0
347	22	1	1	1	1	1	Catholics	0	20	1	1	1	0	0	0	1	0	0	1	0	1		1	0			1	2	during studies	1	1	0	1	<25 yrs	Calendar	0	1
348	36	1	1	1	2	1	Non-Catholics	0	19	1	1	0	0	0	0	0	0	0	0	0	0		0				1	2	during studies	1	1	0	0	>=25 yrs	Calendar	0	1
349	19	1	1	1	1	1	Catholics	1	18	1	1	1	0	0	0	1	0	0	1	0	1		1	0			1	2	during studies	0	1	0	1	<25 yrs	Calendar	0	0
350	24	1	1	1	1	1	Catholics	0	20	2	1	1	0	0	0	1	0	0	1	0	0		0				1	2	after studies	1	1	0	0	<25 yrs	Calendar	0	2
351	23	1	2	1	1	1	Catholics	1	19	1	1	1	0	0	0	0	0	0	0	0	1		1	0			1	2	after studies	0	1	0	1	<25 yrs	Calendar	0	0
352	30	2	1	1	2	0	Catholics	1	20	2	1	0	0	0	0	0	0	0	0	0	0		0				1	2	after studies	1	1	0	0	>=25 yrs	Calendar	1	2
353	20	2	1	1	1	1	Non-Catholics	0	18	1	1	1	0	0	0	1	0	0	0	0	0		1	0			1	2	after studies	0	1	0	1	<25 yrs	Calendar	0	0
354	31	1	2	1	2	0	Catholics	0	17	2	1	1	1	0	0	1	0	0	1	0	1		1	0			1	2	after studies	1	1	0	1	>=25 yrs	Calendar	0	2
355	23	1	1	1	1	1	Non-Catholics	0	20	1	0	1	0	0	0	1	0	0	0	0	0		1	0			1	2	after studies	1	2	0	1	<25 yrs	Non-calendar	0	1
356	24	1	2	1	2	1	Catholics	0	19	1	1	1	0	0	0	1	0	0	0	0	0		1	0			1	2	during studies	0	1	0	0	<25 yrs	Calendar	0	0
357	18	1	1	1	1	1	Catholics	0	18	1	1	1	0	0	0	1	0	0	0	0	0		1	0			1	2	after studies	1	1	0	1	<25 yrs	Calendar	0	1
358	20	1	1	1	2	1	Non-Catholics	0	18	1	1	1	0	0	0	1	0	0	1	0	0		1	1	1		1	2	after studies	0	1	0	1	<25 yrs	Calendar	0	0	0
359	22	1	1	1	2	0	Catholics	0	18	1	0	0	0	0	0	0	0	0	0	0	0		1	0			1	2	after studies	1	1	0	1	<25 yrs	Calendar	0	1
360	19	1	1	1	1	1	Catholics	0	19	1	0	0	0	0	0	0	0	0	0	0	0		0				1	2	after studies	0	1	0	0	<25 yrs	Calendar	0	0
361	23	1	1	1	1	1	Non-Catholics	1	19	1	1	0	0	0	0	0	0	0	0	0	0		0				1	2	during studies	0	1	0	1	<25 yrs	Calendar	0	0
362	18	1	1	1	1	1	Catholics	0	17	1	1	0	0	0	0	0	0	0	0	0	0		1	0			1	2	during studies	0	1	0	1	<25 yrs	Calendar	0	0
363	34	2	1	1	2	0	Non-Catholics	1	20	1	1	0	0	0	0	0	0	0	0	0	0		0				1	2	after studies	1	2	0	1	>=25 yrs	Non-calendar	1	1
364	23	1	1	1	2	1	Catholics	1	15	1	1	1	0	0	0	0	0	0	0	0	0	implantation	0				1	2	during studies	0	2	0	1	<25 yrs	Non-calendar	0	0
365	20	1	1	1	1	0	Non-Catholics	1	18	1	1	0	0	0	0	0	0	0	0	0	0		1	1	1		1	2	after studies	0	1	0	1	<25 yrs	Calendar	0	0	0
366	20	1	1	1	1	1	Catholics	1	20	1	1	1	0	0	0	1	0	0	0	0	0		1	0			1	2	after studies	1	1	0	1	<25 yrs	Calendar	1	1
367	25	1	2	1	1	1	Non-Catholics	1	17	2	1	0	0	0	0	0	0	0	0	0	0		1	0			1	2	after studies	1	2	0	1	>=25 yrs	Non-calendar	1	2
368	20	1	1	1	1	0	Non-Catholics	0	18	1	0	0	0	0	0	0	0	0	0	0	0		1	1	1		1	2	during studies	0	1	0	1	<25 yrs	Calendar	0	0	0
369	19	1	1	1	1	0	Catholics	0	17	1	1	1	1	0	0	1	0	0	0	0	1		1	0			1	2	after studies	1	1	0	1	<25 yrs	Calendar	0	1
370	24	1	1	1	1	1	Non-Catholics	1	23	1	1	1	0	0	0	1	0	0	0	0	0		1	0			1	2	during studies	1	1	0	1	<25 yrs	Calendar	1	1
371	23	2	1	1	2	1	Non-Catholics	1	20	1	1	1	0	1	0	0	0	0	0	0	0		0				1	2	after studies	0	2	0	0	<25 yrs	Non-calendar	0	0
372	25	1	2	1	1	1	Catholics	1	17	2	1	0	0	0	0	0	0	0	0	0	0		0				1	2	during studies	0	2	0	0	>=25 yrs	Non-calendar	0	0
373	26	1	2	1	1	1	Catholics	1	18	1	1	0	0	0	0	0	0	0	0	0	0		0				1	2	after studies	1	1	0	1	>=25 yrs	Calendar	1	1
374	23	1	1	1	1	0	Non-Catholics	1	18	1	1	0	0	0	0	0	0	0	0	0	0		1	0			1	2	during studies	0	1	0	1	<25 yrs	Calendar	0	0
375	23	1	2	1	2	1	Catholics	0	15	1	1	1	0	0	0	1	0	0	1	0	0		0				1	2	after studies	1	1	0	1	<25 yrs	Calendar	0	1
376	26	1	1	1	1	1	Catholics	1	21	1	0	1	1	0	0	1	0	0	1	0	0		1	0			1	2	after studies	0	1	0	0	>=25 yrs	Calendar	0	0
377	21	1	1	1	1	0	Catholics	1	17	2	1	1	0	0	0	1	0	0	0	0	0		0				1	2	during studies	1	1	0	1	<25 yrs	Calendar	1	2
378	23	1	1	0	1	1	Catholics	0	20	1	1	0	0	0	0	0	0	0	0	0	0		0				1	2	after studies	0	1	0	1	<25 yrs	Calendar	0	0
379	23	1	2	1	1	1	Non-Catholics	1	20	2	0	1	0	0	0	1	0	0	1	0	1		1	1	1		1	2	after studies	1	1	0	1	<25 yrs	Calendar	1	2	1
380	21	1	2	1	1	1	Non-Catholics	1	19	2	1	1	1	0	0	0	0	0	0	0	0		1	0			1	2	after studies	1	1	0	1	<25 yrs	Calendar	1	2
381	25	2	1	1	1	1	Non-Catholics	0	18	1	1	1	0	0	0	0	1	0	0	0	0		1	1	2		1	2	during studies	1	2	0	1	>=25 yrs	Non-calendar	0	1	2
382	28	1	2	1	1	1	Catholics	0	18	2	0	1	1	0	0	0	0	0	0	0	0		0				1	2	after studies	1	1	0	1	>=25 yrs	Calendar	0	2
383	22	1	1	1	1	1	Catholics	0	20	1	0	1	0	0	0	1	0	0	0	0	0		1	0			1	2	after studies	0	1	0	1	<25 yrs	Calendar	0	0
384	22	1	1	1	1	1	Non-Catholics	0	19	1	1	0	0	0	0	0	0	0	0	0	0		0				1	2	after studies	0	1	0	1	<25 yrs	Calendar	0	0
385	19	1	1	1	1	1	Catholics	1	18	1	1	1	1	0	0	1	0	0	1	0	1		1	0			1	2	after studies	1	1	0	1	<25 yrs	Calendar	1	1
386	23	1	2	1	1	1	Non-Catholics	0	19	1	1	1	0	0	0	1	0	0	0	0	0		1	0			1	2	after studies	1	1	0	1	<25 yrs	Calendar	0	1
387	17	1	1	1	1	1	Non-Catholics	0	15	1	0	1	0	0	0	1	0	0	0	0	1		1	0			1	2	after studies	1	1	0	1	<25 yrs	Calendar	0	1
388	22	1	1	1	1	1	Non-Catholics	1	18	1	1	0	0	0	0	0	0	0	0	0	0		0				1	2	during studies	0	2	0	0	<25 yrs	Non-calendar	0	0
389	24	1	1	1	1	1	Non-Catholics	1	13	1	1	1	0	0	0	1	0	0	0	0	1		1	0			1	2	after studies	0	1	0	1	<25 yrs	Calendar	0	0
390	25	2	2	1	2	0	Non-Catholics	1	17	1	1	0	0	0	0	0	0	0	0	0	0		1	0			1	2	during studies	0	1	0	1	>=25 yrs	Calendar	0	0
391	22	1	1	1	1	1	Catholics	1	16	1	1	1	1	0	0	0	0	0	0	0	1		1	0			1	2	after studies	0	1	0	1	<25 yrs	Calendar	0	0
392	25	2	2	1	2	1	Non-Catholics	0	23	1	1	0	0	0	0	0	0	0	0	0	0		0				1	2	during studies	0	1	0	0	>=25 yrs	Calendar	0	0
393	20	1	1	1	2	1	Non-Catholics	0	15	2	0	1	0	0	0	1	0	0	0	0	1		1	0			1	2	during studies	1	1	0	1	<25 yrs	Calendar	0	2
394	20	1	1	1	1	1	Catholics	1	18	2	1	0	0	0	0	0	0	0	0	0	0		1	1	2		1	2	during studies	1	1	0	1	<25 yrs	Calendar	1	2	2
395	25	2	1	1	2	0	Non-Catholics	1	24	1	1	1	0	0	0	1	0	0	0	0	1		1	0			1	2	during studies	1	1	0	1	>=25 yrs	Calendar	1	1
396	28	1	1	1	1	1	Non-Catholics	0	20	2	0	1	1	0	0	1	0	0	1	0	0		0				1	2	after studies	0	1	0	1	>=25 yrs	Calendar	0	0
397	24	1	1	1	1	1	Catholics	1	20	1	1	1	0	0	0	1	0	0	0	0	0		1	1	1		1	2	after studies	0	1	0	0	<25 yrs	Calendar	0	0	0
398	22	1	1	1	1	1	Catholics	0	18	1	1	0	0	0	0	0	0	0	0	0	0		1	0			1	2	after studies	1	1	0	1	<25 yrs	Calendar	0	1
399	20	1	1	1	1	1	Non-Catholics	1	19	1	0	1	0	0	0	1	0	0	0	0	0		1	0			1	2	after studies	1	1	0	1	<25 yrs	Calendar	1	1
400	20	1	1	1	2	0	Non-Catholics	1	18	1	1	0	0	0	0	0	0	0	0	0	0		1	0			1	2	after studies	0	1	0	1	<25 yrs	Calendar	0	0
401	21	1	1	1	1	1	Non-Catholics	1	18	1	1	1	1	0	0	1	0	0	0	0	1		1	0			1	2	during studies	0	1	0	0	<25 yrs	Calendar	0	0
402	23	2	1	1	2	1	Non-Catholics	1	18	1	1	0	0	0	0	0	0	0	0	0	0		1	0			1	2	after studies	1	2		0	<25 yrs	Non-calendar	1	1
403	21	1	1	1	1	1	Non-Catholics	0	18	1	1	1	0	0	0	0	0	0	0	1	0		1	0			1	2	after studies	0	1	0	1	<25 yrs	Calendar	0	0
404	23	1	1	1	1	1	Non-Catholics	1	16	2	1	1	1	0	0	0	1	1	0	0	0		1	1	1		1	2	after studies	1	1	0	1	<25 yrs	Calendar	1	2	1
405	20	1	1	1	1	1	Catholics	1	16	2	1	1	0	0	0	1	0	0	0	0	0		1	0			1	2	after studies	1	1	0	1	<25 yrs	Calendar	1	2
406	26	2	1	1	2	1	Catholics	0	20	1	1	1	0	0	0	1	0	0	0	0	0		1	1	1		1	2	after studies	1	1	0	1	>=25 yrs	Calendar	0	1	1
407	22	1	1	1	2	0	Non-Catholics	1	18	1	1	1	0	0	1	0	0	0	0	0	0		1	0			1	2	during studies	0	1	0	1	<25 yrs	Calendar	0	0
408	26	1	2	1	1	1	Non-Catholics	0	20	1	0	0	0	0	0	0	0	0	0	0	0		1	0			1	2	after studies	1	1	0	1	>=25 yrs	Calendar	0	1
409	25	2	1	1	1	1	Non-Catholics	0	24	1	0	0	0	0	0	0	0	0	0	0	0		1	0			1	2	during studies	0	1	0	1	>=25 yrs	Calendar	0	0
410	22	1	1	1	2	1	Catholics	1	18	1	1	1	0	0	0	0	0	0	1	0	0		1	0			1	2	after studies	0	1	0	1	<25 yrs	Calendar	0	0
411	22	1	2	1	2	0	Catholics	1	19	1	1	0	0	0	0	0	0	0	0	0	0		1	0			1	2	after studies	0	1	0	0	<25 yrs	Calendar	0	0
412	21	1	1	1	1	1	Catholics	1	18	1	1	1	0	0	0	1	0	0	0	0	1		1	0			1	2	after studies	0	1	0	1	<25 yrs	Calendar	0	0
413	25	1	1	1	1	1	Non-Catholics	1	18	1	1	0	0	0	0	0	0	0	0	0	0		0				1	2	after studies	0	1	0	0	>=25 yrs	Calendar	0	0
414	22	2	1	1	1	1	Non-Catholics	1	20	1	1	0	0	0	0	0	0	0	0	0	0		1	1	2		1	2	after studies	0	1	0	0	<25 yrs	Calendar	0	0	0
415	21	1	1	0	1	1	Non-Catholics	0	20	1	1	1	0	0	0	1	1	0	1	1	1		1	1	1		1	2	during studies	0	1		0	<25 yrs	Calendar	0	0	0
416	22	1	1	1	1	1	Catholics	1	17	1	0	0	0	0	0	0	0	0	0	0	0		1	0			1	2	after studies	0	2	0	1	<25 yrs	Non-calendar	0	0
417	20	1	1	1	1	1	Catholics	0	14	1	0	1	0	0	0	1	0	0	1	0	0		1	1	1		1	2	after studies	0	1	0	1	<25 yrs	Calendar	0	0	0
418	26	2	2	1	2	1	Non-Catholics	0	19	2	1	1	0	1	0	0	0	0	0	0	0		0				1	2	during studies	1	1	0	0	>=25 yrs	Calendar	0	2
419	28	1	1	1	1	1	Catholics	0	19	1	1	1	0	0	0	1	0	0	0	0	0		1	0			1	2	after studies	1	1	0	0	>=25 yrs	Calendar	0	1
420	20	1	1	1	2	1	Catholics	0	14	2	1	1	0	0	0	1	0	0	1	0	1		1	1	3	imo	1	2	during studies	0	1	0	1	<25 yrs	Calendar	0	0	0
421	18	1	1	1	2	1	Catholics	1	17	1	1	1	1	0	0	0	0	0	0	0	0		0			twitter	1	2	during studies	0	1	0	1	<25 yrs	Calendar	0	0
422	25	1	2	1	1	1	Non-Catholics	1	21	2	1	1	0	0	0	1	0	0	0	0	0		1	0			1	2	during studies	1	1	0	1	>=25 yrs	Calendar	1	2
423	21	1	1	1	1	0	Non-Catholics	0	19	1	1	0	0	0	0	0	0	0	0	0	0		0				1	2	after studies	0	1		0	<25 yrs	Calendar	0	0
424	21	2	1	1	1	0	Catholics	0	20	1	1	0	0	0	0	0	0	0	0	0	0		1	0			0	1		0	1	0	0	<25 yrs	Calendar	0	0
